# Supplementary material for: A DSM-5 AMPD and ICD-11 compatible measure for an early identification of personality disorders in adolescence–LoPF-Q 12–18 latent structure and short form
Source: PLoS One. 2022 Sep 21;17(9):e0269327. doi: 10.1371/journal.pone.0269327 (PMC9491532; doi:10.1371/journal.pone.0269327)
Supplement: S3 Table — (XLSX) [file pone.0269327.s003.xlsx]

## Sheet: 1 Reliability and fit
				ALPHA					ALPHA ORD.					OMEGA					OMEGA2					OMEGA3					AVE VARIANCE
					INTRAPERSONAL		INTERPERSONAL			INTRAPERSONAL		INTERPERSONAL			INTRAPERSONAL		INTERPERSONAL			INTRAPERSONAL		INTERPERSONAL			INTRAPERSONAL		INTERPERSONAL			INTRAPERSONAL		INTERPERSONAL
Type	Factors	Description	Model	g	CONTINUITY	SELF D	EMP	INT	g	CONTINUITY	SELF D	EMP	INT	g	CONTINUITY	SELF D	EMP	INT	g	CONTINUITY	SELF D	EMP	INT	g	CONTINUITY	SELF D	EMP	INT	g	CONTINUITY	SELF D	EMP	INT
BASIC	1	1-dim	m1	0.972775					0.977384					0.976318					0.976318					1.00424					0.349292
BASIC	2	2-dim	m2		0.96554		0.936275			0.972593		0.948375			0.969496		0.94071			0.969496		0.94071			0.994744		0.919025			0.453234		0.29859
BASIC	4	4-dim	m3		0.921956	0.949143	0.876611	0.923068		0.937495	0.960102	0.901908	0.938546		0.931525	0.954857	0.870372	0.931128		0.931525	0.954857	0.870372	0.931128		0.958009	0.973483	0.770245	0.950282		0.426078	0.512853	0.264774	0.422593
BIFACTOR	2	2+bifactor	m4	0.972775	0.96554		0.936275		0.977384	0.972593		0.948375		0.884804	0.506826		0.654296		0.869283	0.162622		0.214079		0.887689	0.165783		0.220312
BIFACTOR	4	4+bifactor	m5	0.972775	0.921956	0.949143	0.876611	0.923068	0.977384	0.937495	0.960102	0.901908	0.938546	0.880761	0.320393	0.375842	0.708141	0.504018	0.918758	0.0663702	0.106683	0.488867	0.194505	0.935426	0.0670565	0.108473	0.498425	0.197045
HIERARICHICAL1	2	2-dim hierarchical free	m6a		0.96554		0.936275			0.972593		0.948375			0.969496		0.94071			0.969496		0.94071			0.994744		0.919027			0.453234		0.29859
HIERARICHICAL	2	2-dim hierarchical equal	m6b		0.96554		0.936275			0.972593		0.948375			0.969496		0.94071			0.969496		0.94071			0.994745		0.919028			0.453234		0.298591
HIERARICHICAL	4	4-dim hierarchical free	m7a		0.921956	0.949143	0.876611	0.923068		0.937495	0.960102	0.901908	0.938546		0.931461	0.954851	0.870105	0.931129		0.931461	0.954851	0.870105	0.931129		0.957188	0.973364	0.768543	0.950276		0.425838	0.51281	0.264537	0.422583
HIERARICHICAL	4	4-dim hierarchical equal	m7b		0.921956	0.949143	0.876611	0.923068		0.937495	0.960102	0.901908	0.938546		0.934854	0.956259	0.833996	0.929148		0.934854	0.956259	0.833996	0.929148		0.988586	0.990217	0.612835	0.932884		0.439127	0.52119	0.214723	0.415219
1For model 6a standard errors coud not be computed and the information matrix could not be inverted. This may be a symptom that the model is not identified.

## Sheet: 2 Factor loadings
			Model 1	Model 2		Model 3				Model 4			Model 5					Model 6a			Model 6b			Model 7a					Model 7b
			1-dimensional	2-dimensional		4-dimensional				2+bifactor			4+bifactor					2-dim hierarchical (free loadings)			2-dim hierarchical (equal)			4-dim hierarchical (free loadings)					4-dim hierarchical (equal)
Item	Area	Domain	p	p1	p2	p1	p2	p3	p4	p	p1	p2	p1	p2	p3	p4	p	p1	p2	p	p1	p2	p	p1	p2	p3	p4	p	p1	p2	p3	p4	p
w87	INTRAPERSONAL	Self continuity	0.85828	0.870862	0	0.89273	0	0	0	0.7837	0.383198	0	0.194485	0	0	0	0.862801	0.870862	0	0	0.870862	0	0	0.893971	0	0	0	0	0.908211	0	0	0	0
w78	INTRAPERSONAL	Self continuity	0.855913	0.868441	0	0.888853	0	0	0	0.776669	0.394668	0	0.0878422	0	0	0	0.866172	0.868441	0	0	0.868441	0	0	0.890074	0	0	0	0	0.903372	0	0	0	0
w89	INTRAPERSONAL	Self continuity	0.791361	0.804824	0	0.825086	0	0	0	0.72312	0.359134	0	0.0554647	0	0	0	0.804563	0.804823	0	0	0.804824	0	0	0.825771	0	0	0	0	0.838633	0	0	0	0
w79	INTRAPERSONAL	Self continuity	0.782634	0.796464	0	0.816326	0	0	0	0.750242	0.247478	0	0.00243732	0	0	0	0.799285	0.796464	0	0	0.796464	0	0	0.816735	0	0	0	0	0.829431	0	0	0	0
w97	INTRAPERSONAL	Self continuity	0.729567	0.74268	0	0.763446	0	0	0	0.667959	0.331496	0	0.366094	0	0	0	0.718207	0.74268	0	0	0.74268	0	0	0.763702	0	0	0	0	0.776674	0	0	0	0
w80	INTRAPERSONAL	Self continuity	0.72807	0.742804	0	0.761433	0	0	0	0.746779	0.0585722	0	-0.00741505	0	0	0	0.744949	0.742805	0	0	0.742805	0	0	0.761372	0	0	0	0	0.773137	0	0	0	0
w85	INTRAPERSONAL	Self continuity	0.675433	0.688353	0	0.705421	0	0	0	0.605595	0.350931	0	-0.138787	0	0	0	0.700532	0.688354	0	0	0.688354	0	0	0.705299	0	0	0	0	0.715762	0	0	0	0
w91	INTRAPERSONAL	Self continuity	0.652164	0.665432	0	0.683463	0	0	0	0.542847	0.470222	0	0.301541	0	0	0	0.646631	0.665432	0	0	0.665432	0	0	0.682581	0	0	0	0	0.693152	0	0	0	0
w90	INTRAPERSONAL	Self continuity	0.640145	0.653542	0	0.670478	0	0	0	0.546872	0.424225	0	0.0525276	0	0	0	0.653204	0.653543	0	0	0.653543	0	0	0.669859	0	0	0	0	0.680011	0	0	0	0
w93	INTRAPERSONAL	Self continuity	0.637461	0.651725	0	0.669129	0	0	0	0.492845	0.583892	0	0.22424	0	0	0	0.638497	0.651725	0	0	0.651725	0	0	0.668229	0	0	0	0	0.678394	0	0	0	0
w86	INTRAPERSONAL	Self continuity	0.61702	0.629195	0	0.643705	0	0	0	0.614581	0.111094	0	-0.174035	0	0	0	0.640967	0.629195	0	0	0.629195	0	0	0.644075	0	0	0	0	0.653319	0	0	0	0
w82	INTRAPERSONAL	Self continuity	0.592933	0.605134	0	0.621716	0	0	0	0.600278	0.0797634	0	0.312699	0	0	0	0.582713	0.605134	0	0	0.605134	0	0	0.621218	0	0	0	0	0.631054	0	0	0	0
w77	INTRAPERSONAL	Self continuity	0.587878	0.600224	0	0.617288	0	0	0	0.529117	0.309293	0	0.40662	0	0	0	0.571415	0.600224	0	0	0.600224	0	0	0.616213	0	0	0	0	0.625888	0	0	0	0
w83	INTRAPERSONAL	Self continuity	0.583038	0.593848	0	0.608227	0	0	0	0.604861	0.0197605	0	-0.166073	0	0	0	0.606229	0.593849	0	0	0.593849	0	0	0.60874	0	0	0	0	0.617964	0	0	0	0
w76	INTRAPERSONAL	Self continuity	0.569059	0.58008	0	0.595995	0	0	0	0.580706	0.0615414	0	0.235902	0	0	0	0.565284	0.58008	0	0	0.58008	0	0	0.595543	0	0	0	0	0.605062	0	0	0	0
w84	INTRAPERSONAL	Self continuity	0.52281	0.533556	0	0.548185	0	0	0	0.541908	0.0228062	0	0.142558	0	0	0	0.524588	0.533556	0	0	0.533556	0	0	0.547968	0	0	0	0	0.556668	0	0	0	0
w95	INTRAPERSONAL	Self continuity	0.489611	0.498347	0	0.511591	0	0	0	0.519832	-0.0305447	0	0.0828349	0	0	0	0.494478	0.498347	0	0	0.498347	0	0	0.51176	0	0	0	0	0.519952	0	0	0	0
w96	INTRAPERSONAL	Self continuity	0.483865	0.495938	0	0.510222	0	0	0	0.391226	0.405688	0	0.462681	0	0	0	0.459367	0.495938	0	0	0.495938	0	0	0.508515	0	0	0	0	0.516292	0	0	0	0
w92	INTRAPERSONAL	Self continuity	0.471781	0.482877	0	0.496868	0	0	0	0.392909	0.355908	0	0.514141	0	0	0	0.439741	0.482877	0	0	0.482877	0	0	0.495735	0	0	0	0	0.50366	0	0	0	0
w88	INTRAPERSONAL	Self continuity	0.470703	0.481956	0	0.495916	0	0	0	0.409371	0.305057	0	0.375766	0	0	0	0.453861	0.481956	0	0	0.481956	0	0	0.494193	0	0	0	0	0.501461	0	0	0	0
w81	INTRAPERSONAL	Self continuity	0.469619	0.480751	0	0.495014	0	0	0	0.394731	0.343781	0	0.649051	0	0	0	0.424815	0.480751	0	0	0.480751	0	0	0.493618	0	0	0	0	0.501403	0	0	0	0
w75	INTRAPERSONAL	Self continuity	0.41382	0.426523	0	0.437776	0	0	0	0.261045	0.57738	0	0.244367	0	0	0	0.40803	0.426522	0	0	0.426523	0	0	0.436297	0	0	0	0	0.442702	0	0	0	0
w94	INTRAPERSONAL	Self continuity	0.408622	0.417092	0	0.426407	0	0	0	0.386264	0.154504	0	-0.151773	0	0	0	0.430418	0.417091	0	0	0.417092	0	0	0.426516	0	0	0	0	0.432754	0	0	0	0
w46	INTRAPERSONAL	Self direction	0.861057	0.873496	0	0	0.886399	0	0	0.791393	0.366013	0	0	0.201385	0	0	0.848574	0.873495	0	0	0.873496	0	0	0	0.886946	0	0	0	0	0.89465	0	0	0
w41	INTRAPERSONAL	Self direction	0.852635	0.864985	0	0	0.876503	0	0	0.735773	0.499778	0	0	0.339036	0	0	0.817617	0.864987	0	0	0.864986	0	0	0	0.8768	0	0	0	0	0.883608	0	0	0
w7	INTRAPERSONAL	Self direction	0.834425	0.847082	0	0	0.85832	0	0	0.77008	0.349723	0	0	0.307913	0	0	0.804427	0.847082	0	0	0.847082	0	0	0	0.858478	0	0	0	0	0.864858	0	0	0
w3	INTRAPERSONAL	Self direction	0.782412	0.795963	0	0	0.806252	0	0	0.664309	0.506159	0	0	0.32427	0	0	0.750706	0.795964	0	0	0.795964	0	0	0	0.806065	0	0	0	0	0.811654	0	0	0
w57	INTRAPERSONAL	Self direction	0.76575	0.779127	0	0	0.790501	0	0	0.690447	0.379617	0	0	0.28095	0	0	0.741795	0.779127	0	0	0.779128	0	0	0	0.790592	0	0	0	0	0.79686	0	0	0
w26	INTRAPERSONAL	Self direction	0.765267	0.778556	0	0	0.789112	0	0	0.680511	0.406355	0	0	0.269529	0	0	0.742369	0.778556	0	0	0.778556	0	0	0	0.78903	0	0	0	0	0.794802	0	0	0
w66	INTRAPERSONAL	Self direction	0.749	0.762535	0	0	0.775272	0	0	0.729941	0.196669	0	0	0.121064	0	0	0.74906	0.762535	0	0	0.762535	0	0	0	0.775613	0	0	0	0	0.782835	0	0	0
w19	INTRAPERSONAL	Self direction	0.727604	0.741793	0	0	0.75309	0	0	0.691955	0.249815	0	0	0.14082	0	0	0.724762	0.741793	0	0	0.741793	0	0	0	0.752932	0	0	0	0	0.759019	0	0	0
w62	INTRAPERSONAL	Self direction	0.725654	0.73876	0	0	0.749805	0	0	0.672895	0.303544	0	0	0.198788	0	0	0.713957	0.73876	0	0	0.73876	0	0	0	0.749838	0	0	0	0	0.756124	0	0	0
w24	INTRAPERSONAL	Self direction	0.720827	0.734384	0	0	0.745148	0	0	0.691695	0.225741	0	0	0.36505	0	0	0.682033	0.734384	0	0	0.734384	0	0	0	0.744996	0	0	0	0	0.750859	0	0	0
w60	INTRAPERSONAL	Self direction	0.709319	0.722593	0	0	0.733567	0	0	0.682362	0.218078	0	0	0.471044	0	0	0.654376	0.722593	0	0	0.722594	0	0	0	0.733545	0	0	0	0	0.739526	0	0	0
w71	INTRAPERSONAL	Self direction	0.698314	0.711716	0	0	0.722276	0	0	0.593622	0.461678	0	0	0.204589	0	0	0.686518	0.711716	0	0	0.711716	0	0	0	0.722112	0	0	0	0	0.72783	0	0	0
w32	INTRAPERSONAL	Self direction	0.685388	0.698692	0	0	0.709268	0	0	0.645018	0.258532	0	0	0.246968	0	0	0.66625	0.698693	0	0	0.698692	0	0	0	0.709105	0	0	0	0	0.714912	0	0	0
w69	INTRAPERSONAL	Self direction	0.672071	0.684855	0	0	0.695868	0	0	0.688422	0.0520112	0	0	0.15913	0	0	0.664383	0.684855	0	0	0.684855	0	0	0	0.69587	0	0	0	0	0.701784	0	0	0
w72	INTRAPERSONAL	Self direction	0.664635	0.67787	0	0	0.688856	0	0	0.593246	0.35559	0	0	0.0990409	0	0	0.667791	0.677871	0	0	0.677871	0	0	0	0.688777	0	0	0	0	0.694794	0	0	0
w61	INTRAPERSONAL	Self direction	0.661971	0.675495	0	0	0.68579	0	0	0.619909	0.266777	0	0	0.199363	0	0	0.650956	0.675495	0	0	0.675496	0	0	0	0.685606	0	0	0	0	0.691045	0	0	0
w33	INTRAPERSONAL	Self direction	0.661812	0.674776	0	0	0.685138	0	0	0.581947	0.379856	0	0	0.213938	0	0	0.647855	0.674776	0	0	0.674777	0	0	0	0.685035	0	0	0	0	0.690634	0	0	0
w22	INTRAPERSONAL	Self direction	0.651975	0.664136	0	0	0.674849	0	0	0.675109	0.0228527	0	0	0.0731519	0	0	0.655431	0.664136	0	0	0.664137	0	0	0	0.674868	0	0	0	0	0.680868	0	0	0
w11	INTRAPERSONAL	Self direction	0.628563	0.641087	0	0	0.651023	0	0	0.613544	0.169131	0	0	0.20472	0	0	0.616114	0.641087	0	0	0.641087	0	0	0	0.650982	0	0	0	0	0.656461	0	0	0
w35	INTRAPERSONAL	Self direction	0.627261	0.639662	0	0	0.649786	0	0	0.631131	0.0905596	0	0	0.274161	0	0	0.601076	0.639663	0	0	0.639663	0	0	0	0.64964	0	0	0	0	0.655118	0	0	0
w52	INTRAPERSONAL	Self direction	0.602339	0.614299	0	0	0.624344	0	0	0.583815	0.163859	0	0	0.0949626	0	0	0.60269	0.6143	0	0	0.6143	0	0	0	0.6242	0	0	0	0	0.62977	0	0	0
w64	INTRAPERSONAL	Self direction	0.583342	0.595326	0	0	0.604935	0	0	0.578163	0.118006	0	0	0.433595	0	0	0.531211	0.595326	0	0	0.595326	0	0	0	0.604755	0	0	0	0	0.609929	0	0	0
w30	INTRAPERSONAL	Self direction	0.565289	0.577297	0	0	0.586184	0	0	0.535666	0.210989	0	0	0.26239	0	0	0.543371	0.577297	0	0	0.577297	0	0	0	0.585993	0	0	0	0	0.590722	0	0	0
w27	INTRAPERSONAL	Self direction	0.563296	0.57675	0	0	0.585745	0	0	0.489184	0.363594	0	0	0.27453	0	0	0.542056	0.576749	0	0	0.57675	0	0	0	0.58524	0	0	0	0	0.589895	0	0	0
w28	INTRAPERSONAL	Self direction	0.362327	0.370899	0	0	0.37697	0	0	0.357748	0.0742351	0	0	0.266589	0	0	0.330633	0.370899	0	0	0.370899	0	0	0	0.376643	0	0	0	0	0.379386	0	0	0
w58	INTERPERSONAL	Empathy	0.71091	0	0.756312	0	0	0.863296	0	0.733249	0	0.109484	0	0	0.170055	0	0.713937	0	0.756313	0	0	0.756313	0	0	0	0.863347	0	0	0	0	0.780774	0	0
w47	INTERPERSONAL	Empathy	0.611286	0	0.648338	0	0	0.740273	0	0.609352	0	0.234153	0	0	0.283049	0	0.600658	0	0.648338	0	0	0.648339	0	0	0	0.7415	0	0	0	0	0.671551	0	0
w56	INTERPERSONAL	Empathy	0.551454	0	0.585175	0	0	0.667098	0	0.540447	0	0.261437	0	0	0.313691	0	0.534256	0	0.585175	0	0	0.585176	0	0	0	0.667924	0	0	0	0	0.605725	0	0
w36	INTERPERSONAL	Empathy	0.556694	0	0.591119	0	0	0.66521	0	0.551809	0	0.222272	0	0	0.131082	0	0.556261	0	0.591119	0	0	0.591119	0	0	0	0.664087	0	0	0	0	0.607891	0	0
w63	INTERPERSONAL	Empathy	0.543429	0	0.578483	0	0	0.658871	0	0.521193	0	0.332554	0	0	0.363681	0	0.520723	0	0.578483	0	0	0.578483	0	0	0	0.658576	0	0	0	0	0.59742	0	0
w49	INTERPERSONAL	Empathy	0.543636	0	0.578102	0	0	0.656203	0	0.538906	0	0.239656	0	0	0.248445	0	0.534404	0	0.578103	0	0	0.578102	0	0	0	0.655889	0	0	0	0	0.596262	0	0
w53	INTERPERSONAL	Empathy	0.544038	0	0.578364	0	0	0.65535	0	0.52904	0	0.287566	0	0	0.281823	0	0.529179	0	0.578365	0	0	0.578365	0	0	0	0.65526	0	0	0	0	0.596544	0	0
w15	INTERPERSONAL	Empathy	0.527927	0	0.563262	0	0	0.644024	0	0.494105	0	0.391961	0	0	0.400769	0	0.499136	0	0.563262	0	0	0.563262	0	0	0	0.643544	0	0	0	0	0.581881	0	0
w43	INTERPERSONAL	Empathy	0.533116	0	0.564287	0	0	0.642053	0	0.527126	0	0.21019	0	0	0.260242	0	0.521383	0	0.564287	0	0	0.564287	0	0	0	0.643542	0	0	0	0	0.584574	0	0
w67	INTERPERSONAL	Empathy	0.5247	0	0.555396	0	0	0.62954	0	0.532274	0	0.123144	0	0	0.168186	0	0.522092	0	0.555396	0	0	0.555396	0	0	0	0.630201	0	0	0	0	0.574062	0	0
w25	INTERPERSONAL	Empathy	0.4496	0	0.480194	0	0	0.552141	0	0.4167	0	0.362181	0	0	0.410626	0	0.416505	0	0.480194	0	0	0.480194	0	0	0	0.552019	0	0	0	0	0.497137	0	0
w51	INTERPERSONAL	Empathy	0.440995	0	0.469026	0	0	0.535693	0	0.427805	0	0.23577	0	0	0.281266	0	0.424538	0	0.469026	0	0	0.469026	0	0	0	0.535997	0	0	0	0	0.485177	0	0
w13	INTERPERSONAL	Empathy	0.417666	0	0.441537	0	0	0.500563	0	0.393368	0	0.270996	0	0	0.262369	0	0.398833	0	0.441537	0	0	0.441537	0	0	0	0.501815	0	0	0	0	0.457263	0	0
w40	INTERPERSONAL	Empathy	0.382229	0	0.417899	0	0	0.498884	0	0.26648	0	0.737202	0	0	0.755828	0	0.289739	0	0.4179	0	0	0.417901	0	0	0	0.497253	0	0	0	0	0.434053	0	0
w8	INTERPERSONAL	Empathy	0.325096	0	0.35151	0	0	0.39943	0	0.273923	0	0.421444	0	0	0.316556	0	0.295512	0	0.35151	0	0	0.351511	0	0	0	0.396386	0	0	0	0	0.359014	0	0
w21	INTERPERSONAL	Empathy	0.321277	0	0.345495	0	0	0.389582	0	0.288428	0	0.306521	0	0	0.232294	0	0.302422	0	0.345495	0	0	0.345496	0	0	0	0.387401	0	0	0	0	0.353057	0	0
w68	INTERPERSONAL	Empathy	0.277244	0	0.308892	0	0	0.382116	0	0.147362	0	0.750976	0	0	0.773856	0	0.171407	0	0.308893	0	0	0.308893	0	0	0	0.380149	0	0	0	0	0.322584	0	0
w34	INTERPERSONAL	Empathy	0.271194	0	0.296044	0	0	0.354565	0	0.190632	0	0.550978	0	0	0.576643	0	0.206786	0	0.296044	0	0	0.296044	0	0	0	0.353649	0	0	0	0	0.307944	0	0
w29	INTERPERSONAL	Empathy	0.272533	0	0.292792	0	0	0.345535	0	0.223966	0	0.392635	0	0	0.442594	0	0.230558	0	0.292792	0	0	0.292793	0	0	0	0.345926	0	0	0	0	0.305421	0	0
w18	INTERPERSONAL	Empathy	0.238514	0	0.26305	0	0	0.311531	0	0.147726	0	0.588745	0	0	0.514334	0	0.177891	0	0.263049	0	0	0.26305	0	0	0	0.30929	0	0	0	0	0.270788	0	0
w59	INTERPERSONAL	Empathy	0.219814	0	0.246729	0	0	0.309321	0	0.106372	0	0.675417	0	0	0.692898	0	0.129539	0	0.246729	0	0	0.24673	0	0	0	0.307612	0	0	0	0	0.258096	0	0
w55	INTERPERSONAL	Empathy	0.226729	0	0.246744	0	0	0.300484	0	0.148439	0	0.509413	0	0	0.548633	0	0.164654	0	0.246744	0	0	0.246745	0	0	0	0.301583	0	0	0	0	0.259603	0	0
w48	INTERPERSONAL	Empathy	0.204222	0	0.227232	0	0	0.287319	0	0.104531	0	0.6264	0	0	0.67683	0	0.121626	0	0.227232	0	0	0.227232	0	0	0	0.28721	0	0	0	0	0.239963	0	0
w16	INTERPERSONAL	Empathy	0.0808687	0	0.0947016	0	0	0.110994	0	0.0322794	0	0.348516	0	0	0.254984	0	0.0519433	0	0.094702	0	0	0.0947021	0	0	0	0.107616	0	0	0	0	0.0935452	0	0
w54	INTERPERSONAL	Empathy	0.0714884	0	0.0788982	0	0	0.108591	0	0.033181	0	0.261226	0	0	0.340071	0	0.0374162	0	0.0788982	0	0	0.0788987	0	0	0	0.109846	0	0	0	0	0.0869774	0	0
w5	INTERPERSONAL	Empathy	0.010785	0	0.0265955	0	0	0.0490369	0	-0.0757663	0	0.554094	0	0	0.490088	0	-0.0495974	0	0.0265969	0	0	0.026597	0	0	0	0.0446266	0	0	0	0	0.025001	0	0
w74	INTERPERSONAL	Intimacy	0.824675	0	0.880154	0	0	0	0.89311	0.870563	0	-0.0398661	0	0	0	0.140269	0.828483	0	0.880154	0	0	0.880155	0	0	0	0	0.892244	0	0	0	0	0.88484	0
w23	INTERPERSONAL	Intimacy	0.799804	0	0.850602	0	0	0	0.863548	0.838823	0	-0.000925806	0	0	0	0.186847	0.798401	0	0.850602	0	0	0.850603	0	0	0	0	0.862797	0	0	0	0	0.855779	0
w39	INTERPERSONAL	Intimacy	0.737115	0	0.781897	0	0	0	0.794506	0.769119	0	0.0326915	0	0	0	0.196973	0.732693	0	0.781898	0	0	0.781899	0	0	0	0	0.794621	0	0	0	0	0.787774	0
w37	INTERPERSONAL	Intimacy	0.684624	0	0.724852	0	0	0	0.736285	0.713131	0	0.0341665	0	0	0	0.177669	0.680214	0	0.724854	0	0	0.724854	0	0	0	0	0.736597	0	0	0	0	0.730278	0
w6	INTERPERSONAL	Intimacy	0.682825	0	0.723538	0	0	0	0.73522	0.724588	0	-0.0745718	0	0	0	0.142654	0.683904	0	0.723539	0	0	0.723539	0	0	0	0	0.735742	0	0	0	0	0.729235	0
w12	INTERPERSONAL	Intimacy	0.666842	0	0.707339	0	0	0	0.717458	0.670787	0	0.21817	0	0	0	0.343675	0.637525	0	0.707339	0	0	0.707339	0	0	0	0	0.716863	0	0	0	0	0.711413	0
w20	INTERPERSONAL	Intimacy	0.656727	0	0.695276	0	0	0	0.706744	0.672592	0	0.119322	0	0	0	0.298852	0.635833	0	0.695276	0	0	0.695277	0	0	0	0	0.707076	0	0	0	0	0.700868	0
w44	INTERPERSONAL	Intimacy	0.647504	0	0.68909	0	0	0	0.700246	0.618546	0	0.393915	0	0	0	0.665609	0.553918	0	0.68909	0	0	0.68909	0	0	0	0	0.69981	0	0	0	0	0.693819	0
w65	INTERPERSONAL	Intimacy	0.648934	0	0.686496	0	0	0	0.698329	0.656016	0	0.17132	0	0	0	0.46717	0.59907	0	0.686496	0	0	0.686496	0	0	0	0	0.698837	0	0	0	0	0.692492	0
w4	INTERPERSONAL	Intimacy	0.633865	0	0.668884	0	0	0	0.680778	0.687692	0	-0.2023	0	0	0	-0.058938	0.657185	0	0.668884	0	0	0.668885	0	0	0	0	0.682033	0	0	0	0	0.675595	0
w2	INTERPERSONAL	Intimacy	0.631365	0	0.668214	0	0	0	0.67956	0.66155	0	0.00377114	0	0	0	0.139356	0.631311	0	0.668214	0	0	0.668214	0	0	0	0	0.680296	0	0	0	0	0.674074	0
w31	INTERPERSONAL	Intimacy	0.612865	0	0.649601	0	0	0	0.66001	0.626423	0	0.127793	0	0	0	0.248784	0.596678	0	0.649603	0	0	0.649602	0	0	0	0	0.660116	0	0	0	0	0.654486	0
w14	INTERPERSONAL	Intimacy	0.595985	0	0.631693	0	0	0	0.641831	0.610997	0	0.114833	0	0	0	0.27219	0.576957	0	0.631693	0	0	0.631694	0	0	0	0	0.642118	0	0	0	0	0.636585	0
w38	INTERPERSONAL	Intimacy	0.557355	0	0.593263	0	0	0	0.60194	0.542383	0	0.29321	0	0	0	0.23494	0.539934	0	0.593264	0	0	0.593264	0	0	0	0	0.600977	0	0	0	0	0.596365	0
w42	INTERPERSONAL	Intimacy	0.5545	0	0.590657	0	0	0	0.601333	0.536689	0	0.287778	0	0	0	0.59596	0.475418	0	0.590659	0	0	0.590658	0	0	0	0	0.601475	0	0	0	0	0.595768	0
w17	INTERPERSONAL	Intimacy	0.525123	0	0.561664	0	0	0	0.57145	0.487021	0	0.389789	0	0	0	0.713632	0.410937	0	0.561664	0	0	0.561665	0	0	0	0	0.57111	0	0	0	0	0.565803	0
w73	INTERPERSONAL	Intimacy	0.519093	0	0.550573	0	0	0	0.56163	0.5328	0	0.0887412	0	0	0	0.327673	0.492347	0	0.550572	0	0	0.550573	0	0	0	0	0.562394	0	0	0	0	0.556541	0
w9	INTERPERSONAL	Intimacy	0.516226	0	0.548407	0	0	0	0.557734	0.513815	0	0.195709	0	0	0	0.2482	0.497612	0	0.548408	0	0	0.548408	0	0	0	0	0.557823	0	0	0	0	0.55277	0
w1	INTERPERSONAL	Intimacy	0.508059	0	0.539058	0	0	0	0.548639	0.498932	0	0.213068	0	0	0	0.350088	0.474197	0	0.539058	0	0	0.539059	0	0	0	0	0.548969	0	0	0	0	0.543865	0
w45	INTERPERSONAL	Intimacy	0.444318	0	0.473344	0	0	0	0.479953	0.427211	0	0.278078	0	0	0	0.166744	0.432525	0	0.473344	0	0	0.473345	0	0	0	0	0.478631	0	0	0	0	0.475264	0
w70	INTERPERSONAL	Intimacy	0.399394	0	0.425129	0	0	0	0.434981	0.39967	0	0.13728	0	0	0	0.464327	0.347127	0	0.425129	0	0	0.425129	0	0	0	0	0.436065	0	0	0	0	0.430776	0
w10	INTERPERSONAL	Intimacy	0.39964	0	0.42406	0	0	0	0.432789	0.401448	0	0.11894	0	0	0	0.286595	0.373601	0	0.42406	0	0	0.42406	0	0	0	0	0.433691	0	0	0	0	0.428899	0
w50	INTERPERSONAL	Intimacy	0.303271	0	0.331957	0	0	0	0.335327	0.236489	0	0.494226	0	0	0	0.477383	0.240765	0	0.331958	0	0	0.331958	0	0	0	0	0.33216	0	0	0	0	0.330471	0

## Sheet: 3 Factor correlations
Type	Factors	Description	Model	lhs	op	rhs	est1	se	z	pvalue	ci.lower	ci.upper
BASIC	2	2-dim	m2	Intrapersonal	~~	Interpersonal	0.850683	0.0128604	66.1476	0	0.825477	0.875889
BASIC	4	4-dim	m3	Identity	~~	Self direction	0.919316	0.00923339	99.5642	0	0.901219	0.937413
BASIC	4	4-dim	m3	Identity	~~	Empathy	0.679252	0.0230563	29.4606	0	0.634063	0.724442
BASIC	4	4-dim	m3	Identity	~~	Intimacy	0.844011	0.0131021	64.4181	0	0.818332	0.869691
BASIC	4	4-dim	m3	Self direction	~~	Empathy	0.726356	0.020772	34.9681	0	0.685644	0.767068
BASIC	4	4-dim	m3	Self direction	~~	Intimacy	0.822397	0.0150648	54.5906	0	0.792871	0.851924
BASIC	4	4-dim	m3	Empathy	~~	Intimacy	0.754432	0.0193102	39.0691	0	0.716584	0.792279
Note. Lavaan output produced by the function "parameterestimates". Non-zero factor correlations are only modelled for Model 2 and Model 3.
1 est represents correlation between factors

## Sheet: 4 Fit measures
FIT MEASURES
(cells hidden)
Type	Factors	Description	Model	npar	fmin	chisq	df	pvalue	chisq.scaled	df.scaled	pvalue.scaled	chisq.scaling.factor	baseline.chisq	baseline.df	baseline.pvalue	baseline.chisq.scaled	baseline.df.scaled	baseline.pvalue.scaled	baseline.chisq.scaling.factor	cfi	tli	nnfi	rfi	nfi	pnfi	ifi	rni	cfi.scaled	tli.scaled	cfi.robust	tli.robust	nnfi.scaled	nnfi.robust	rfi.scaled	nfi.scaled	ifi.scaled	rni.scaled	rni.robust	rmsea	rmsea.ci.lower	rmsea.ci.upper	rmsea.pvalue	rmsea.scaled	rmsea.ci.lower.scaled	rmsea.ci.upper.scaled	rmsea.pvalue.scaled	rmsea.robust	rmsea.ci.lower.robust	rmsea.ci.upper.robust
BASIC	1	1-dim	m1	485	23.0415	24055.3	4559	0	12341.2	4559	0	2.74256	427655	4656	0	56752.3	4656	0	8.11957	0.953909	0.952929	0.952929	0.942554	0.943751	0.924089	0.95392	0.953909	0.850618	0.84744	NA	NA	0.84744	NA	0.777915	0.782542	0.850896	0.850618	NA	0.0905988	0.0894726	0.0917284	0	0.0572398	0.0560275	0.0584546	0	NA	NA	NA
BASIC	2	2-dim	m2	486	20.9605	21882.8	4558	0	11584.6	4558	0	2.72731	427655	4656	0	56752.3	4656	0	8.11957	0.959043	0.958162	0.958162	0.947731	0.948831	0.92886	0.959052	0.959043	0.865122	0.862222	NA	NA	0.862222	NA	0.791485	0.795874	0.865375	0.865122	NA	0.0854138	0.0842802	0.086551	0	0.0543961	0.0531687	0.0556254	0	NA	NA	NA
BASIC	4	4-dim	m3	491	19.441	20296.4	4553	0	11019.2	4553	0	2.71829	427655	4656	0	56752.3	4656	0	8.11957	0.962782	0.96194	0.96194	0.951467	0.95254	0.931468	0.962791	0.962782	0.87588	0.873072	NA	NA	0.873072	NA	0.801444	0.805837	0.876124	0.87588	NA	0.0814669	0.080326	0.0826112	0	0.0522104	0.0509694	0.0534531	0.00174845	NA	NA	NA
BIFACTOR	2	2+bifactor	m4	582	13.4829	14076.2	4462	0	9286.36	4462	0	2.41555	427655	4656	0	56752.3	4656	0	8.11957	0.977271	0.976283	0.976283	0.965654	0.967085	0.92679	0.977282	0.977271	0.907395	0.903369	NA	NA	0.903369	NA	0.829256	0.83637	0.907739	0.907395	NA	0.0643091	0.0631133	0.0655082	0	0.045555	0.04425	0.0468593	1	NA	NA	NA
BIFACTOR	4	4+bifactor	m5	582	13.5616	14158.3	4462	0	9099.54	4462	0	2.5143	427655	4656	0	56752.3	4656	0	8.11957	0.977077	0.976081	0.976081	0.965454	0.966893	0.926606	0.977088	0.977077	0.910981	0.907111	NA	NA	0.907111	NA	0.832691	0.839662	0.911312	0.910981	NA	0.0645831	0.0633882	0.0657812	0	0.0446642	0.0433507	0.0459766	1	NA	NA	NA
HIERARICHICAL1	2	2-dim hierarchical free	m6a	487	20.9605	21882.8	4557	0	21882.8	4557	0	NA	427655	4656	0	56752.3	4656	0	8.11957	0.959041	0.958151	0.958151	0.947719	0.948831	0.928656	0.95905	0.959041	0.667427	0.660202	NA	NA	0.660202	NA	0.606039	0.614415	0.668058	0.667427	NA	0.0854257	0.0842919	0.0865629	0	0.0854257	0.0842919	0.0865629	0	NA	NA	NA
HIERARICHICAL	2	2-dim hierarchical equal	m6b	486	20.9605	21882.8	4558	0	11584.6	4558	0	2.72731	427655	4656	0	56752.3	4656	0	8.11957	0.959043	0.958162	0.958162	0.947731	0.948831	0.92886	0.959052	0.959043	0.865122	0.862222	NA	NA	0.862222	NA	0.791485	0.795874	0.865375	0.865122	NA	0.0854138	0.0842802	0.086551	0	0.0543961	0.0531687	0.0556254	0	NA	NA	NA
HIERARICHICAL	4	4-dim hierarchical free	m7a	489	19.7759	20646	4555	0	11089	4555	0	2.74191	427655	4656	0	56752.3	4656	0	8.11957	0.96196	0.961116	0.961116	0.950652	0.951723	0.931078	0.961969	0.96196	0.874579	0.871798	NA	NA	0.871798	NA	0.800275	0.804607	0.874822	0.874579	NA	0.0823434	0.0812043	0.0834859	0	0.0524718	0.0512326	0.0537125	0.00054083	NA	NA	NA
HIERARICHICAL	4	4-dim hierarchical equal	m7b	486	20.6214	21528.7	4558	0	11397.4	4558	0	2.74886	427655	4656	0	56752.3	4656	0	8.11957	0.95988	0.959017	0.959017	0.948576	0.949659	0.92967	0.959889	0.95988	0.868716	0.865894	NA	NA	0.865894	NA	0.794855	0.799173	0.868963	0.868716	NA	0.0845365	0.0834015	0.085675	0	0.0536664	0.0524349	0.0548998	5.71293e-07	NA	NA	NA
1For model 6a standard errors coud not be computer and the information matrix could not be inverted. This may be a symptom that the model is not identified.
[truncated: 16 more columns]

## Sheet: 5 Loadings on general factor
	Loadings on general factor
	Interpersonal	Intrapersonal	Self continuity	Self direction	Empathy	Intimacy
Model 6a	0.91	0.94
Model 6b	0.92	0.92
Model 7a			0.95	0.95	0.77	0.89
Model 7b			0.92	0.92	0.92	0.92
